# Supplementary material for: Effect of TiO2 Film Thickness on the Stability of Au9 Clusters with a CrOx Layer
Source: Nanomaterials (Basel). 2022 Sep 16;12(18):3218. doi: 10.3390/nano12183218 (PMC9506353; doi:10.3390/nano12183218)
Supplement: Supplementary file 1 [file nanomaterials-12-03218-s001.zip]

Archive with 1 entries (1 files):
- nanomaterials-1895874-supplementary.pdf
